# Supplementary material for: Protein Conformational Dynamics Underlie Selective Recognition of Thermophilic over Mesophilic Enzyme I by a Substrate Analogue
Source: Biomolecules. 2023 Jan 12;13(1):160. doi: 10.3390/biom13010160 (PMC9856155; doi:10.3390/biom13010160)
Supplement: Supplementary file 1 [file biomolecules-13-00160-s001.zip]

Archive with 1 entries (1 files):
- biomolecules-2116811-supplementary.pdf
